# Supplementary material for: Simultaneous Effects of Single-Nucleotide Polymorphisms on the Estimated Breeding Value of Milk, Fat, and Protein Yield of Holstein Friesian Cows in Hungary
Source: Animals (Basel). 2024 Dec 5;14(23):3518. doi: 10.3390/ani14233518 (PMC11640446; doi:10.3390/ani14233518)
Supplement: Supplementary file 1 [file animals-14-03518-s001.zip]

Archive with 3 entries (3 files):
- Supplement File S1.pdf
- Table S1.pdf
- Table S2.pdf
